# Supplementary material for: Constructing, conducting and interpreting animal social network analysis
Source: J Anim Ecol. 2015 Aug 11;84(5):1144–63. doi: 10.1111/1365-2656.12418 (PMC4973823; doi:10.1111/1365-2656.12418)
Supplement: Supplementary file 2 — Data S1. Association matrix of bottlenose whales (Hyperoodon ampullatus) observed at sea off Nova Scotia from 1988 to 2003. [file JANE-84-1144-s002.csv]

	1	2	3	4	5	6	7	8	9	10	11	12	13	14	15	16
1	0	0.5	0	0.054	0.133	0.14	0.051	0.167	0.053	0.048	0	0.051	0	0.125	0.054	0.05
2	0.5	0	0.205	0.233	0.196	0.19	0.089	0.111	0.091	0	0	0.044	0.043	0.053	0.14	0.304
3	0	0.205	0	0.5	0.056	0.083	0.067	0	0.207	0	0	0	0	0.087	0.143	0.194
4	0.054	0.233	0.5	0	0.2	0.115	0.059	0	0.121	0	0	0	0.057	0	0.313	0.286
5	0.133	0.196	0.056	0.2	0	0.067	0	0.039	0.049	0.044	0	0	0.093	0	0.25	0.186
6	0.14	0.19	0.083	0.115	0.067	0	0.111	0.127	0.302	0.175	0	0.074	0.073	0.043	0.077	0.109
7	0.051	0.089	0.067	0.059	0	0.111	0	0.133	0.114	0.103	0	0.056	0.054	0	0.059	0.054
8	0.167	0.111	0	0	0.039	0.127	0.133	0	0	0.083	0.279	0.133	0	0	0.047	0
9	0.053	0.091	0.207	0.121	0.049	0.302	0.114	0	0	0.105	0	0	0.111	0	0.182	0.167
10	0.048	0	0	0	0.044	0.175	0.103	0.083	0.105	0	0.108	0.051	0.15	0.125	0	0.05
11	0	0	0	0	0	0	0	0.279	0	0.108	0	0.118	0.057	0	0	0.057
12	0.051	0.044	0	0	0	0.074	0.056	0.133	0	0.051	0.118	0	0.054	0.069	0.059	0
13	0	0.043	0	0.057	0.093	0.073	0.054	0	0.111	0.15	0.057	0.054	0	0.133	0	0.053
14	0.125	0.053	0.087	0	0	0.043	0	0	0	0.125	0	0.069	0.133	0	0.074	0.067
15	0.054	0.14	0.143	0.313	0.25	0.077	0.059	0.047	0.182	0	0	0.059	0	0.074	0	0.114
16	0.05	0.304	0.194	0.286	0.186	0.109	0.054	0	0.167	0.05	0.057	0	0.053	0.067	0.114	0
